# Supplementary material for: Genome-Wide Analyses Identifies Known and New Markers Responsible of Chicken Plumage Color
Source: Animals (Basel). 2020 Mar 15;10(3):493. doi: 10.3390/ani10030493 (PMC7143801; doi:10.3390/ani10030493)
Supplement: Supplementary file 1 [file animals-10-00493-s001.zip › Table S1.xls]

## Sheet: GWAS
GGA	position	Snp name	p value
1	83355099	AX-75533056	5.44962e-11
1	184995531	AX-75371751	5.44962e-11
1	185836576	AX-75373909	5.44962e-11
1	186058014	AX-75374539	5.44962e-11
1	186464423	AX-75375587	5.44962e-11
1	186722445	AX-75376255	5.44962e-11
1	186735600	AX-75376262	5.44962e-11
1	187414339	AX-75377939	4.63562e-11
1	187433756	AX-75378012	4.63562e-11
1	187582627	AX-75378419	4.63562e-11
1	187660456	AX-75378645	9.00713e-13
1	187670512	AX-75378676	9.00713e-13
1	187723578	AX-75378836	9.00713e-13
1	187743605	AX-75378888	9.00713e-13
1	187809760	AX-75379060	9.00713e-13
1	187877705	AX-80994443	4.63562e-11
1	187888520	AX-75379278	4.63562e-11
1	187911192	AX-75379333	9.00713e-13
1	187911433	AX-75379334	9.00713e-13
1	187960805	AX-75379450	9.00713e-13
1	188025840	AX-77278759	9.00713e-13
1	188028600	AX-75379592	9.00713e-13
1	188052427	AX-75379656	4.63562e-11
1	188057144	AX-75379665	4.63562e-11
1	188060310	AX-75379677	9.00713e-13
1	188061100	AX-75379679	9.00713e-13
1	188063268	AX-75379682	9.00713e-13
1	188066880	AX-75379693	9.00713e-13
1	188075279	AX-75379714	9.00713e-13
1	188079273	AX-75379724	9.00713e-13
1	188085900	AX-75379744	9.00713e-13
1	188089989	AX-75379753	9.00713e-13
1	188090815	AX-75379755	9.00713e-13
1	188093458	AX-75379761	9.00713e-13
1	188096972	AX-75379775	9.00713e-13
1	188097397	AX-75379779	9.00713e-13
1	188101060	AX-75379786	9.00713e-13
1	188102761	AX-75379792	9.00713e-13
1	188106002	AX-75379800	9.00713e-13
1	188112765	AX-75379813	9.00713e-13
1	188118280	AX-75379828	9.00713e-13
1	188123055	AX-75379834	9.00713e-13
1	188123703	AX-75379836	9.00713e-13
1	188125938	AX-75379839	9.00713e-13
1	188198426	AX-75380045	4.63562e-11
1	188205687	AX-75380069	4.63562e-11
1	188220855	AX-75380114	4.63562e-11
1	188238879	AX-75380172	9.00713e-13
1	188476552	AX-75380766	9.00713e-13
1	188490865	AX-75380808	9.00713e-13
1	188493037	AX-80852333	9.00713e-13
1	188538625	AX-75380927	9.00713e-13
1	188540546	AX-75380931	9.00713e-13
1	188541625	AX-75380934	9.00713e-13
1	188565711	AX-75381005	4.63562e-11
3	55713162	AX-76505662	5.44962e-11
3	55929533	AX-76506116	5.44962e-11
3	55930178	AX-76506117	5.44962e-11
4	2228690	AX-76626327	5.44962e-11
8	4012906	AX-77109355	2.00234e-10
8	4014014	AX-77109358	2.00234e-10
8	4042285	AX-77109418	3.12943e-10
8	4053722	AX-77109442	3.12943e-10
8	4053982	AX-77109443	3.12943e-10
8	4100705	AX-77109552	3.12943e-10
8	4164384	AX-77109696	2.00234e-10
8	4167984	AX-77109700	2.00234e-10
8	4230320	AX-77109855	2.00234e-10
8	4249450	AX-77109898	2.00234e-10
8	4366560	AX-77110181	3.12943e-10
12	10597665	AX-75680106	2.00234e-10
12	10627473	AX-75680164	2.00234e-10
12	10629579	AX-75680170	2.00234e-10
14	12099144	AX-75777525	4.63562e-11
21	2640299	AX-76239008	2.00234e-10
21	2657404	AX-76239095	3.12943e-10
21	2657895	AX-76239099	2.00234e-10
21	2721391	AX-76239326	3.12943e-10
24	5900247	AX-76318927	3.12943e-10
24	5912711	AX-80824968	3.12943e-10
