# Supplementary material for: Genome-Wide Analyses Identifies Known and New Markers Responsible of Chicken Plumage Color
Source: Animals (Basel). 2020 Mar 15;10(3):493. doi: 10.3390/ani10030493 (PMC7143801; doi:10.3390/ani10030493)
Supplement: Supplementary file 1 [file animals-10-00493-s001.zip › Table S2.xls]

## Sheet: TOP_FST
CHR	SNP	POS	FST
1	AX-75442071	38699202	0.742568
1	AX-77278167	118015536	0.752629
1	AX-75226204	118017011	0.752629
1	AX-75226209	118020920	0.752629
1	AX-75226246	118038065	0.752629
1	AX-75226343	118083583	0.752629
1	AX-75226530	118161850	0.752629
1	AX-75226533	118163187	0.752629
1	AX-75226553	118171075	0.752629
1	AX-75226556	118172220	0.752629
1	AX-75371751	184995531	0.744718
1	AX-75373381	185645942	0.752629
1	AX-75373391	185650681	0.752629
1	AX-80941338	185754825	0.85249
1	AX-75373811	185801287	0.786607
1	AX-75373909	185836576	0.77315
1	AX-75373945	185851276	0.742568
1	AX-75374218	185944672	0.752629
1	AX-75374220	185944789	0.742568
1	AX-75374453	186030448	0.742568
1	AX-75374539	186058014	0.858163
1	AX-75374620	186091755	0.742568
1	AX-75374966	186224741	0.742568
1	AX-75375407	186393530	0.742568
1	AX-75375587	186464423	0.858163
1	AX-75376255	186722445	0.886377
1	AX-75376262	186735600	0.886377
1	AX-75376280	186740372	0.742568
1	AX-75376305	186752829	0.786607
1	AX-75376512	186833503	0.742568
1	AX-75376865	186975415	0.752629
1	AX-75378645	187660456	0.809253
1	AX-75378836	187723578	0.809253
1	AX-75378888	187743605	0.809253
1	AX-75379333	187911192	0.809253
1	AX-75379334	187911433	0.809253
1	AX-75379450	187960805	0.809253
1	AX-77278759	188025840	0.809253
1	AX-75379693	188066880	0.809253
1	AX-75379724	188079273	0.809253
1	AX-75379753	188089989	0.809253
1	AX-75379761	188093458	0.809253
1	AX-75379775	188096972	0.809253
1	AX-75379792	188102761	0.809253
1	AX-75379800	188106002	0.809253
1	AX-75379813	188112765	0.809253
1	AX-75380172	188238879	0.809253
1	AX-75380766	188476552	0.809253
1	AX-75380808	188490865	0.809253
1	AX-80852333	188493037	0.809253
1	AX-75380927	188538625	0.809253
1	AX-75380931	188540546	0.809253
3	AX-76506116	55929533	0.744718
3	AX-76506117	55930178	0.744718
8	AX-77109355	4012906	0.757164
8	AX-77109358	4014014	0.757164
8	AX-77109696	4164384	0.757164
8	AX-77109700	4167984	0.757164
8	AX-77109855	4230320	0.757164
8	AX-77109898	4249450	0.757164
12	AX-75680106	10597665	0.754902
12	AX-75680164	10627473	0.754902
12	AX-75680170	10629579	0.754902
14	AX-75801107	5906149	0.742568
21	AX-76239008	2640299	0.757164
21	AX-76239099	2657895	0.757164
